# Supplementary material for: Knowledge, attitude, perception, and preventative practices towards COVID-19 in sub-Saharan Africa: A scoping review
Source: PLoS One. 2021 Apr 19;16(4):e0249853. doi: 10.1371/journal.pone.0249853 (PMC8055009; doi:10.1371/journal.pone.0249853)
Supplement: S1 Table — (XLSX) [file pone.0249853.s003.xlsx]

## Sheet: Sheet1
S/N	Author, study title and date	1. Are there clear qualitative and quantitative research questions (or objectives*), or a clear mixed methods question (or objective*)?	Comments for question 1	2. Do the collected data allow address the research question (objective)? E.g., consider whether the follow-up period is long enough for the outcome to occur (for longitudinal studies or study components).	Comments for question 2	1.Is the sampling strategy relevant to address the quantitative research question?	Comments for question 1	2. Is the sample representative of the population under study?	Comments for question 2	3.Are measurements appropriate (clear origin, or validity known, or standard instrument)?	Comments for question 3	4. Are there complete outcome data (80% or above), and an acceptable response rate (60% or above), or an acceptable follow-up?	Comments for question 4	Percentage score (%)
1	Adela N, Nkengazong L, Ambe LA, Ebogo JT, Mba FM, Goni HO, et al. Knowledge, attitudes, practices of/towards COVID 19 preventive measures and symptoms: A cross-sectional study during the exponential rise of the outbreak in Cameroon. PLoS neglected tropical diseases. 2020;14(9):e0008700.	100	No comment	100	No comment	100		1		1		1		1
2	Adhena G, Hidru HD. Knowledge, Attitude, and Practice of High-Risk Age Groups to Coronavirus Disease-19 Prevention and Control in Korem District, Tigray, Ethiopia: Cross-Sectional Study. Infection and Drug Resistance. 2020;13:3801.	100	No comment	100	No comment	100		1		1		1		1
3	Akalu Y, Ayelign B, Molla MD. Knowledge, attitude and practice towards COVID-19 among chronic disease patients at Addis Zemen Hospital, Northwest Ethiopia. Infection and drug resistance. 2020;13:1949.	100	No comment	100	No comment	100		1		1		1		1
4	Anikwe CC, Ogah CO, Anikwe IH, Okorochukwu BC, Ikeoha CC. Coronavirus disease 2019: Knowledge, attitude, and practice of pregnant women in a tertiary hospital in Abakaliki, southeast Nigeria. International Journal of Gynecology & Obstetrics. 2020 Nov;151(2):197-202.	100	No comment	100	No comment	100		1		1		1		1
5	Asemahagn MA. Factors determining the knowledge and prevention practice of healthcare workers towards COVID-19 in Amhara region, Ethiopia: a cross-sectional survey. Tropical medicine and health. 2020 Dec;48(1):1-1.	100	No comment	100	No comment	100		1		1		1		1
6	Asmelash D, Fasil A, Tegegne Y, Akalu TY, Ferede HA, Aynalem GL. Knowledge, attitudes and practices toward prevention and early detection of COVID-19 and associated factors among religious clerics and traditional healers in Gondar Town, Northwest Ethiopia: a Community-Based Study. Risk Management and Healthcare Policy. 2020;13:2239.	100	No comment	100	No comment	100		1		1		1		1
7	Girma S, Alenko A, Agenagnew L. Knowledge and precautionary behavioral practice toward COVID-19 among health professionals working in public university hospitals in Ethiopia: a web-based survey. Risk Management and Healthcare Policy. 2020;13:1327.	100	No comment	100	No comment	0.75	It was an online survey and most respondents were left out	0.75	Not a total coverage	0.75	Inappropriate measures/Instruments	1		0.85
8	Haftom M, Petrucka P, Gemechu K, Mamo H, Tsegay T, Amare E, Kahsay H, Gebremariam A. Knowledge, Attitudes, and Practices Towards COVID-19 Pandemic Among Quarantined Adults in Tigrai Region, Ethiopia. Infection and Drug Resistance. 2020;13:3727.	100	No comment	100	No comment	100		1		1		1		1
9	Iradukunda PG, Pierre G, Muhozi V, Denhere K, Dzinamarira T. Knowledge, Attitude, and Practice Towards COVID-19 Among People Living with HIV/AIDS in Kigali, Rwanda. Journal of community health. 2020 Oct 26:1-6.	100	No comment	100	No comment	0.5	No detailed sampling procedure	0.5	Not a total coverage	0.5	Inappropriate measures/Instruments	1		0.7
10	Kassie BA, Adane A, Tilahun YT, Kassahun EA, Ayele AS, Belew AK. Knowledge and attitude towards COVID-19 and associated factors among health care providers in Northwest Ethiopia. PloS one. 2020 Aug 28;15(8):e0238415.	100	No comment	100	No comment	1		1		1		1		1
11	Kebede Y, Yitayih Y, Birhanu Z, Mekonen S, Ambelu A. Knowledge, perceptions and preventive practices towards COVID-19 early in the outbreak among Jimma university medical center visitors, Southwest Ethiopia. PloS one. 2020 May 21;15(5):e0233744.	100	No comment	100	No comment	1		1		1		1		1
12	Carsi Kuhangana T, Kamanda Mbayo C, Pyana Kitenge J, Kazadi Ngoy A, Muta Musambo T, Musa Obadia P, Katoto PD, Banza Lubaba Nkulu C, Nemery B. COVID-19 Pandemic: Knowledge and Attitudes in Public Markets in the Former Katanga Province of the Democratic Republic of Congo. International Journal of Environmental Research and Public Health. 2020 Jan;17(20):7441.	100	No comment	100	No comment	0.5	No detailed sampling procedure	0.5	Not a total coverage	0.5	Inappropriate measures/Instruments	0.75	Outcome partially sufficient	0.65
13	Mandaah FV, Nicholas T, Esemu SN, Vanessa AB, Destin KT, Atiepoh NC, Vanessa LF. Trends in the population knowledge, attitudes and practices toward COVID-19 in the Buea municipality two months after the onset of the pandemic in Cameroon. The Pan African Medical Journal. 2020 Oct 7;37(134).	100	No comment	100	No comment	0.5	No detailed sampling procedure	0.5	Not a total coverage	0.5	Inappropriate measures/Instruments	1		0.7
14	Mbachu CN, Azubuike CM, Mbachu II, Ndukwu CI, Ezeuko AY, Udigwe IB, Nnamani CP, Umeh UM, Ezeagwuna DA, Onah SK, Eze HO. COVID-19 infection: Knowledge, attitude, practices, and impact among healthcare workers in a South-Eastern Nigerian state. The Journal of Infection in Developing Countries. 2020 Sep 30;14(09):943-52.	100	No comment	100	No comment	1		1		1		1		1
15	Mousa KN, Saad MM, Abdelghafor MT. Knowledge, attitudes, and practices surrounding COVID-19 among Sudan citizens during the pandemic: an online cross-sectional study. Sudan Journal of Medical Sciences. 2020 Oct 12;15(2):32-45.	100	No comment	100	No comment	0.5	No detailed sampling procedure/Web based sampling	0.5	Not a total coverage	0.5	Inappropriate measures/Instruments	1		0.7
16	Nicholas T, Mandaah FV, Esemu SN, Vanessa AB, Gilchrist KT, Vanessa LF, Shey ND. COVID-19 knowledge, attitudes and practices in a conflict affected area of the South West Region of Cameroon. The Pan African Medical Journal. 2020 May 13;35(34).	100	No comment	100	No comment	1		1		1		0.75	Outcome partially sufficient	0.95
17	Nkansah C, Serwaa D, Adarkwah LA, Osei-Boakye F, Mensah K, Tetteh P, Awudu S, Apodola A. Novel coronavirus disease 2019: knowledge, practice and preparedness: a survey of healthcare workers in the Offinso-North District, Ghana. The Pan African Medical Journal. 2020 Jun 16;35(79).	100	No comment	100	No comment	1		1		1		1		1
18	Nwonwu EU, Ossai EN, Umeokonkwo CD, Ituma IB. Knowledge and preventive practice to COVID-19 among household heads in Enugu metropolis, South-East Nigeria. The Pan African Medical Journal. 2020;37.	100	No comment	100	No comment	1		1		1		1		1
19	Ogolodom MP, Mbaba AN, Alazigha N, Erondu O, Egbe N, Golden I, et al. Knowledge, Attitudes and Fears of HealthCare Workers towards the Corona Virus Disease (COVID-19) Pandemic in South-South, Nigeria. Health Sci J. 2020	100	No comment	100	No comment	0.5	No detailed sampling procedure	0.5	Not a total coverage	0.5	Inappropriate measures/Instruments	0.75	Outcome partially sufficient	0.65
20	Ojo OV, Yalma RM, Daniel EO, Abiodun PO, Bello AM, Popoola IO, Adams CO. Knowledge, Attitude and Willingness of Health Care Workers Towards COVID-19 Preventive Measure in a Tertiary Health Institution in North Eastern Part of Nigeria. Central African Journal of Public Health. 2020 Sep 10;6(5):251-5.	100	No comment	100	No comment	0.5	No detailed sampling procedure	0.5	Not a total coverage	0.5	Inappropriate measures/Instruments	0.75	Outcome partially sufficient	0.65
21	Okoro J, Ekeroku A, Nweze B, Odionye T, Nkire J, Onuoha M, Ezeonwuka C, Owoh J. Attitude and preventive practices towards COVID-19 disease and the impact of awareness training on knowledge of the disease among correctional officers. Emerald Open Research. 2020 Aug 6;2(51):51.	100	No comment	100	No comment	1		1		1		1		1
22	Olum R, Chekwech G, Wekha G, Nassozi DR, Bongomin F. Coronavirus Disease-2019: Knowledge, Attitude, and Practices of Health Care Workers at Makerere University Teaching Hospitals, Uganda. Frontiers in Public Health. 2020 Apr 30;8:181.	100	No comment	100	No comment	0.75	Not a representative sample	0.75	Not a total coverage	0.75	Inappropriate measures/Instruments	1		0.85
23	Olum R, Kajjimu J, Kanyike AM, Chekwech G, Wekha G, Nassozi DR, Kemigisa J, Mulyamboga P, Muhoozi OK, Nsenga L, Lyavala M. Perspective of medical students on the COVID-19 pandemic: survey of nine medical schools in Uganda. JMIR public health and surveillance. 2020;6(2):e19847.	100	No comment	100	No comment	1		1		1		1		1
24	Reuben RC, Danladi MM, Saleh DA, Ejembi PE. Knowledge, attitudes and practices towards COVID-19: an epidemiological survey in North-Central Nigeria. Journal of community health. 2020 Jul 7:1-4.	100	No comment	100	No comment	0.5	No detailed sampling procedure	0.5	Not a total coverage	0.5	Inappropriate measures/Instruments	0.75	Outcome partially sufficient	0.65
25	Sengeh P, Jalloh MB, Webber N, Ngobeh I, Samba T, Thomas H, Nordenstedt H, Winters M. Community knowledge, perceptions and practices around COVID-19 in Sierra Leone: a nationwide, cross-sectional survey. BMJ open. 2020 Sep 1;10(9):e040328.	100	No comment	100	No comment	1		1		1		1		1
26	Tamire AH, Legesse TK. KNOWLEDGE, ATTITUDES, AND PRACTICES TOWARDS CORONAVIRUS DISEASE-19 AMONG HEALTH PROFESSIONALS IN ADDIS ABABA. EDITORIAL BOARD. 2020 Oct:343.	100	No comment	100	No comment	1		1		1		0.75	Outcome partially sufficient	0.95
27	Umeizudike KA, Isiekwe IG, Fadeju AD, Akinboboye BO, Aladenika ET. Nigerian undergraduate dental students’ knowledge, perception, and attitude to COVID‐19 and infection control practices. Journal of dental education. 2020 Sep 21.	100	No comment	100	No comment	0.5	No detailed sampling procedure	0.5	Not a total coverage	0.5	Inappropriate measures/Instruments	1		0.7
28	Tesfaye ZT, Yismaw MB, Negash Z, Ayele AG. COVID-19-related knowledge, attitude and practice among hospital and community pharmacists in Addis Ababa, Ethiopia. Integrated Pharmacy Research & Practice. 2020;9:105.	100	No comment	100	No comment	1		1		1		1		1
	SCORE KEY
	High quality= 76% to 100%
	Average quality= 51% to <75%
	Low quality= <50%
